# Supplementary material for: Neuromuscular and Neuromuscular Junction Manifestations of the PURA-NDD: A Systematic Review of the Reported Symptoms and Potential Treatment Options
Source: Int J Mol Sci. 2023 Jan 23;24(3):2260. doi: 10.3390/ijms24032260 (PMC9917016; doi:10.3390/ijms24032260)
Supplement: Supplementary file 1 [file ijms-24-02260-s001.zip]

Archive with 1 entries (1 files):
- ijms-2102345-supplementary.pdf
